# Supplementary material for: Genetic Signature and Serocompatibility Evidence for Drug Resistant Campylobacter jejuni
Source: Antibiotics (Basel). 2022 Oct 17;11(10):1421. doi: 10.3390/antibiotics11101421 (PMC9598221; doi:10.3390/antibiotics11101421)
Supplement: Supplementary file 1 [file antibiotics-11-01421-s001.zip]

Archive with 1 entries (1 files):
- antibiotics-1966720-supplementary.pdf
